# Supplementary material for: Atlantic sediments reveal interacting environmental and physiological controls on coccolithophore calcite production
Source: Nat Commun. 2026 May 28;17:4722. doi: 10.1038/s41467-026-73162-5 (PMC13219798; doi:10.1038/s41467-026-73162-5)
Supplement: Supplementary file 3 — Supplementary Data 1 [file 41467_2026_73162_MOESM3_ESM.xlsx]

## Sheet: Micropaleontological data
	Absolute abundance (N; coccolith * 108 g-1)									Relative abundance (%)
Sample	small Gephy.	large Gephy.	Helicosphaera spp.	Calcidiscus spp.	C. pelagicus	low PIC/POC	high PIC/POC	Total	Sample	small Gephy.	large Gephy.	Helicosphaera spp.	Calcidiscus spp.	C. pelagicus	low PIC/POC	high PIC/POC
NEAP 1B	10.7523	0	0	0.537615	3.28542	10.7523	3.82304	14.5753	NEAP 1B	73.7705	0	0	3.68852	22.541	73.7705	26.2295
RAPID13-9B	1.65765	0.0448012	0	0	0.343476	1.70245	0.343476	2.04592	RAPID13-9B	81.0219	2.18978	0	0	16.7883	83.2117	16.7883
NEAP 7B	8.20361	0	0.0796467	0.159293	3.66375	8.20361	3.90269	12.1063	NEAP 7B	67.7632	0	0.657895	1.31579	30.2632	67.7632	32.2368
NEAP 16B	45.1597	0	0.23894	3.82304	8.12396	45.1597	12.1859	57.3456	NEAP 16B	78.75	0	0.416667	6.66667	14.1667	78.75	21.25
RAPID38-27B	0.179205	0	0	0	0.680979	0.179205	0.680979	0.860184	RAPID38-27B	20.8333	0	0	0	79.1667	20.8333	79.1667
NEAP 20B	123.771	4.30092	2.86728	46.3544	0	128.072	49.2216	177.293	NEAP 20B	69.8113	2.42588	1.61725	26.1456	0	72.2372	27.7628
GeoB15629-1	73.8324	0	1.67258	6.69032	0.71682	73.8324	9.07972	82.9122	GeoB15629-1	89.049	0	2.01729	8.06916	0.864553	89.049	10.951
SHAK09 8M	27.8365	3.22569	0.47788	0.23894	0.35841	31.0622	1.07523	32.1374	SHAK09 8M	86.6171	10.0372	1.48699	0.743494	1.11524	96.6543	3.34572
SHAK06 5M	39.4251	3.82304	0.71682	0	0.95576	43.2481	1.67258	44.9207	SHAK06 5M	87.766	8.51064	1.59574	0	2.12766	96.2766	3.7234
SHAK12 10B	50.1774	7.1682	0	0.71682	0.23894	57.3456	0.95576	58.3014	SHAK12 10B	86.0656	12.2951	0	1.22951	0.409836	98.3607	1.63934
GeoB6007-1	14.436	2.68807	0.0995583	0	0.398233	17.124	0.497792	17.6218	GeoB6007-1	81.9209	15.2542	0.564972	0	2.25989	97.1751	2.82486
M24/1_8-1	45.3986	5.01774	0.71682	0.95576	0	50.4163	1.67258	52.0889	M24/1_8-1	87.156	9.63303	1.37615	1.83486	0	96.789	3.21101
GeoB5538-2	78.5847	8.49564	0.530978	0	0	87.0803	0.530978	87.6113	GeoB5538-2	89.697	9.69697	0.606061	0	0	99.3939	0.606061
M35/1_10-2	28.1949	3.82304	0.47788	0.47788	0	32.018	0.95576	32.9737	M35/1_10-2	85.5072	11.5942	1.44928	1.44928	0	97.1014	2.89855
GeoB9501-4	7.1682	1.35399	0.0796467	0	0.159293	8.52219	0.23894	8.76113	GeoB9501-4	81.8182	15.4545	0.909091	0	1.81818	97.2727	2.72727
GeoB7011-2	21.6241	2.50887	0.35841	0	0	24.1329	0.35841	24.4913	GeoB7011-2	88.2927	10.2439	1.46341	0	0	98.5366	1.46341
GeoB5002-1	13.082	0.35841	0.418145	0.95576	0	13.4404	1.3739	14.8143	GeoB5002-1	88.3065	2.41935	2.82258	6.45161	0	90.7258	9.27419
GeoB2130-1	13.6196	0.557527	0	0	0	14.1771	0	14.1771	GeoB2130-1	96.0674	3.93258	0	0	0	100	0
GeoB2109-3	64.2555	1.93735	1.29157	0.322892	0	66.1928	1.61446	67.8073	GeoB2109-3	94.7619	2.85714	1.90476	0.47619	0	97.619	2.38095

## Sheet: Coccolith morphometries
	Size (µm)										Mass (with C-calcita; pg)						Mass (independent estimate*1; pg)						Thickness (µm)
Sample	small Gephy.	stdv.	large Gephy.	stdv.	Helicosphaera spp.	stdv.	Calcidiscus spp.	stdv.	C. pelagicus	stdv.	Sample	small Gephy.	large Gephy.	Helicosphaera spp.	Calcidiscus spp.	C. pelagicus	small Gephy.	large Gephy.	Helicosphaera spp.	Calcidiscus spp.	C. pelagicus	Sample	small Gephy.	large Gephy.	Helicosphaera spp.	Calcidiscus spp.	C. pelagicus
NEAP 1B	3.14	0.367151	-	-	-	-	5.12923	0.449082	6.37289	1.32966	NEAP 1B	3.39667	-	-	18.2231	37.2571	4.34563	-	-	29.768	47.4538	NEAP 1B	0.21561	-	-	0.322502	0.520434
RAPID13-9B	2.90238	0.349183	-	-	-	-	-	-	6.45962	1.51007	RAPID13-9B	3.00333	-	-	-	38.4472	3.43925	-	-	-	51.1777	RAPID13-9B	0.209406	-	-	-	0.515265
NEAP 7B	3.06194	0.418668	-	-	8.75917	1.02242	5.51786	0.882942	7.63304	2.08167	NEAP 7B	3.34935	-	71.4333	23.7143	62.9492	4.08812	-	94.2298	38.9101	89.119	NEAP 7B	0.226905	-	0.662736	0.346146	0.585757
NEAP 16B	2.99185	0.377877	-	-	8.50789	0.76183	7.2	0.802888	6.79508	1.88753	NEAP 16B	3.27707	-	60.5632	48.84	43.4934	3.78893	-	85.0335	83.3567	63.8734	NEAP 16B	0.225845	-	0.631146	0.429576	0.524774
RAPID38-27B	3.08846	0.495309	-	-	-	-	-	-	6.13343	1.25605	RAPID38-27B	3.52462	-	-	-	31.4749	4.25384	-	-	-	42.0445	RAPID38-27B	0.225395	-	-	-	0.470814
NEAP 20B	3.25886	0.404619	5.57018	0.826392	8.5256	1.33784	5.53679	1.24678	9.30235	2.23664	NEAP 20B	4.64343	18.4335	67.868	21.9478	90.8647	4.88338	24.8675	89.4987	42.5892	153.529	NEAP 20B	0.275731	0.343471	0.66023	0.310118	0.597062
GeoB15629-1	2.96112	0.3763	5.09118	0.724369	8.96	1.11951	5.84781	1.11775	10.4797	1.71189	GeoB15629-1	3.46633	18.1294	78.5185	28.0094	120.834	3.67511	18.9029	101.373	47.9146	200.707	GeoB15629-1	0.236645	0.428879	0.733244	0.360107	0.674171
SHAK09 8M	3.11263	0.338814	4.60257	0.379057	9.0225	1.30279	6.12115	0.999785	9.70333	2.41062	SHAK09 8M	4.2296	15.2631	81.3607	32.3346	116.257	4.21646	13.424	105.185	53.4515	173.198	SHAK09 8M	0.259033	0.412624	0.742297	0.383021	0.709864
SHAK06 5M	3.28353	0.317078	6.29833	0.849568	8.37217	1.3513	5.958	1.01974	8.2082	2.49827	SHAK06 5M	4.91029	27.8559	70.6696	27.395	77.566	4.9094	35.5235	85.3427	49.6493	114.533	SHAK06 5M	0.278317	0.399834	0.716084	0.351206	0.640514
SHAK12 10B	3.11263	0.338814	4.785	0.576979	8.89143	1.18148	6.5287	1.45472	10.6928	0.869928	SHAK12 10B	4.2296	16.6356	73.8667	40.8826	133.25	4.21646	15.4351	99.6779	68.5861	201.647	SHAK12 10B	0.259033	0.430656	0.706606	0.405103	0.704127
GeoB6007-1	3.10267	0.436922	4.91424	0.672811	9.25667	1.06708	6.742	1.41653	10.6648	1.97323	GeoB6007-1	4.34933	17.3494	83.0267	41.14	119.59	4.26957	16.9422	111.011	74.3071	216.044	GeoB6007-1	0.264808	0.41115	0.717315	0.400305	0.634231
M24/1_8-1	3.142	0.370577	4.84167	0.422171	8.16062	1.14361	6.76286	1.16668	10.5219	1.52385	M24/1_8-1	3.97507	19.2033	61.7531	42.4743	129.119	4.35954	15.6677	77.6787	72.5103	199.914	M24/1_8-1	0.244115	0.466611	0.673305	0.41564	0.683965
GeoB5538-2	3.20152	0.402961	5.00692	0.438223	8.47588	0.973043	5.96194	1.17737	11.4429	0.862656	GeoB5538-2	4.09261	20.1692	57.7647	32.1632	174.357	4.63614	17.302	85.2873	51.0553	246.622	GeoB5538-2	0.243069	0.446785	0.604181	0.392124	0.785266
M35/1_10-2	3.33205	0.428852	4.71867	0.608509	8.49	1.27261	6.4025	0.936057	6.87143	0.848146	M35/1_10-2	4.18364	13.7133	66.7318	38.8042	44.55	5.23335	14.844	87.949	60.1227	54.8337	M35/1_10-2	0.237098	0.355572	0.664054	0.426658	0.590371
GeoB9501-4	3.41308	0.440282	4.79647	0.455178	7.95077	1.41405	-	-	-	-	GeoB9501-4	5.31462	16.2224	54.1923	-	-	5.61701	15.2875	73.9712	-	-	GeoB9501-4	0.25844	0.394007	0.60263	-	-
GeoB7011-2	3.16308	0.554082	7.1608	0.784989	7.25611	1.31382	5.15231	0.972721	-	-	GeoB7011-2	4.11538	22.95	40.9222	21.6838	-	4.63994	51.3302	56.5079	32.4292	-	GeoB7011-2	0.230911	0.249722	0.553633	0.358496	-
GeoB5002-1	3.14875	0.556308	5.62577	0.811099	8.582	1.43463	5.695	0.818895	-	-	GeoB5002-1	4.81	20.0981	76.365	27.6628	-	4.58828	25.5112	91.784	42.3044	-	GeoB5002-1	0.280771	0.34729	0.748793	0.388261	-
GeoB2130-1	2.85659	0.37569	4.32091	0.357867	8.69611	1.16789	5.51786	0.882942	-	-	GeoB2130-1	3.2539	11.5755	73.9611	23.7143	-	3.3107	11.0927	93.184	38.9101	-	GeoB2130-1	0.223125	0.370555	0.722441	0.346146	-
GeoB2109-3	3.15175	0.384587	6.68294	1.11744	8.19125	1.10166	5.84273	1.36753	-	-	GeoB2109-3	4.9875	24.9397	56.3417	30.7048	-	4.41141	43.723	77.9721	50.1339	-	GeoB2109-3	0.275549	0.327363	0.625639	0.382916	-
*1	Young and Ziveri (2000)

## Sheet: Calcification indexes
	Size Normalized Thickness (SN Thickness; µm)											Elliptical shape factor (kse; dimensionless)											PIC/POC (pg C inorg./C org.)
Sample	small Gephy.	stdv.	large Gephy.	stdv.	Helicosphaera spp.	stdv.	Calcidiscus spp.	stdv.	C. pelagicus	stdv.	Sample	small Gephy.	stdv.	large Gephy.	stdv.	Helicosphaera spp.	stdv.	Calcidiscus spp.	stdv.	C. pelagicus	stdv.	Sample	small Gephy.	stdv.	large Gephy.	stdv.
NEAP 1B	0.215935	0.0571854	-	-	-	-	0.349022	0.0510109	0.554385	0.077095	NEAP 1B	0.140257	0.0339628	-	-	-	-	0.127279	0.020079	0.166537	0.0454201	NEAP 1B	0.788318	0.221058	-	-
RAPID13-9B	0.213512	0.0463308	-	-	-	-	-	-	0.553457	0.0767497	RAPID13-9B	0.137708	0.030778	-	-	-	-	-	-	0.160227	0.0384131	RAPID13-9B	0.799164	0.178208	-	-
NEAP 7B	0.227592	0.0581862	-	-	0.661135	0.0676435	0.366798	0.060535	0.591091	0.0774922	NEAP 7B	0.155863	0.0354863	-	-	0.175696	0.0219082	0.127585	0.0197185	0.156204	0.0378668	NEAP 7B	0.841503	0.223665	-	-
NEAP 16B	0.227168	0.0546767	-	-	0.631493	0.0533435	0.357425	0.104665	0.546886	0.0858626	NEAP 16B	0.151566	0.0377322	-	-	0.182736	0.0175299	0.116601	0.0193294	0.161622	0.0426021	NEAP 16B	0.847631	0.207723	-	-
RAPID38-27B	0.225349	0.0552221	-	-	-	-	-	-	0.540088	0.0925697	RAPID38-27B	0.14791	0.0458872	-	-	-	-	-	-	0.155568	0.0430253	RAPID38-27B	0.838299	0.235153	-	-
NEAP 20B	0.279491	0.0588463	0.34472	0.0969294	0.659308	0.0881002	0.317637	0.0661036	0.550636	0.0896798	NEAP 20B	0.174195	0.0439539	0.118875	0.0372877	0.183726	0.02662	0.133393	0.0251163	0.133827	0.023772	NEAP 20B	0.989132	0.243383	0.900675	0.256459
GeoB15629-1	0.23926	0.0528232	0.413796	0.0490892	0.709921	0.0796135	0.362962	0.0633247	0.67658	0.0664778	GeoB15629-1	0.157484	0.0357909	0.164356	0.0188443	0.200267	0.0196863	0.12003	0.0147691	0.132845	0.0286788	GeoB15629-1	0.893642	0.200875	1.18865	0.181951
SHAK09 8M	0.258992	0.0585098	0.427588	0.0641176	0.712625	0.0863817	0.375421	0.0766652	0.687313	0.070548	SHAK09 8M	0.162667	0.0358505	0.165778	0.0279761	0.203303	0.0243167	0.127545	0.0234597	0.151704	0.0423625	SHAK09 8M	0.948365	0.212956	1.20289	0.190419
SHAK06 5M	0.275866	0.0485376	0.392227	0.0796421	0.72324	0.060727	0.351038	0.0364276	0.633986	0.100113	SHAK06 5M	0.168242	0.0331194	0.120526	0.0313173	0.204568	0.0209971	0.123659	0.0174011	0.164403	0.0357372	SHAK06 5M	0.98797	0.177077	0.975573	0.203599
SHAK12 10B	0.258992	0.0585098	0.454924	0.0544186	0.687287	0.0899748	0.378264	0.0668106	0.774533	0.0461951	SHAK12 10B	0.162667	0.0358505	0.173768	0.026984	0.197558	0.0265142	0.119506	0.0186092	0.127925	0.018945	SHAK12 10B	0.948365	0.212956	1.2292	0.158562
GeoB6007-1	0.26518	0.0608925	0.412195	0.0477935	0.655839	0.0493744	0.385171	0.0876526	0.649538	0.0579131	GeoB6007-1	0.166575	0.0377892	0.155481	0.0217834	0.191251	0.0198866	0.119208	0.0288173	0.122323	0.02608	GeoB6007-1	0.971559	0.219242	1.15905	0.145548
M24/1_8-1	0.243601	0.0632103	0.471254	0.0522822	0.70688	0.0740423	0.394411	0.0608413	0.672487	0.0634752	M24/1_8-1	0.155459	0.0386364	0.176052	0.0206098	0.203175	0.0215954	0.125062	0.0186093	0.1276	0.0238446	M24/1_8-1	0.890649	0.234053	1.3217	0.155557
GeoB5538-2	0.240124	0.0524616	0.457105	0.0575371	0.608747	0.0967275	0.39112	0.0637491	0.841016	0.0780257	GeoB5538-2	0.155479	0.0324101	0.161574	0.0247723	0.179564	0.0323829	0.124617	0.0208595	0.129356	0.0189307	GeoB5538-2	0.875677	0.184389	1.24062	0.163316
M35/1_10-2	0.23427	0.0556434	0.322225	0.0818939	0.665562	0.0690695	0.407676	0.0576372	0.659709	0.0971388	M35/1_10-2	0.149032	0.036389	0.140018	0.0309133	0.191149	0.0193137	0.127672	0.0174696	0.180354	0.0351944	M35/1_10-2	0.836449	0.198679	1.03117	0.268793
GeoB9501-4	0.240427	0.0587704	0.463628	0.0579355	0.631136	0.0588255	-	-	-	-	GeoB9501-4	0.145146	0.0327176	0.149204	0.0234474	0.180736	0.0197832	-	-	-	-	GeoB9501-4	0.89357	0.201955	1.11769	0.172238
GeoB7011-2	0.228794	0.0381787	0.299146	0.0421246	0.644948	0.0706939	0.392992	0.0464372	-	-	GeoB7011-2	0.138296	0.0224397	0.0627456	0.0169206	0.187858	0.0201651	0.137765	0.0177289	-	-	GeoB7011-2	0.837481	0.138738	0.568789	0.136744
GeoB5002-1	0.280659	0.0720829	0.347642	0.0657963	0.743662	0.0539197	0.394145	0.0690509	-	-	GeoB5002-1	0.170904	0.0459253	0.11287	0.025627	0.212526	0.0142811	0.142643	0.0196246	-	-	GeoB5002-1	1.03068	0.272988	0.903163	0.16565
GeoB2130-1	0.246299	0.0711304	0.369492	0.0436491	0.704259	0.0735428	0.366798	0.060535	-	-	GeoB2130-1	0.14817	0.0392286	0.164774	0.0256144	0.20472	0.0255782	0.127585	0.0197185	-	-	GeoB2130-1	0.853197	0.269631	1.12133	0.142285
GeoB2109-3	0.272183	0.0763129	0.366697	0.0684005	0.654549	0.0549481	0.386062	0.0898309	-	-	GeoB2109-3	0.15992	0.0442063	0.0941925	0.0347411	0.190904	0.020314	0.135772	0.0225653	-	-	GeoB2109-3	0.997167	0.282074	0.78619	0.241862

## Sheet: CaCO3 contribution
	Absolute CaCO3 with mass C-calcita (g CaCO3 g sed.-1)			Relative CaCO3 with mass C-calcita (%)								Absolute CaCO3 with independent mass estimate*1 (g CaCO3 g sed.-1)			Relative CaCO3 with independent mass estimate*1 (%)
Sample	low PIC/POC	high PIC/POC	Total	small Gephy.	large Gephy.	Helicosphaera spp.	Calcidiscus spp.	C. pelagicus	% low PIC/POC	% high PIC/POC	Sample	low PIC/POC	high PIC/POC	Total	small Gephy.	large Gephy.	Helicosphaera spp.	Calcidiscus spp.	C. pelagicus	% low PIC/POC	% high PIC/POC
NEAP 1B	0.0036522	0.0132202	0.0168724	21.6459	0	0	5.80651	72.5476	21.6459	78.3541	NEAP 1B	0.00467255	0.017191	0.0218635	21.3714	0	0	7.31982	71.3087	21.3714	78.6286
RAPID13-9B	0.000497846	0.00132057	0.00181842	27.378	0	0	0	72.622	27.378	72.622	RAPID13-9B	0.000570105	0.00175783	0.00232794	24.4897	0	0	0	75.5103	24.4897	75.5103
NEAP 7B	0.00274768	0.0240097	0.0267574	10.2689	0	2.1263	1.41177	86.1931	10.2689	89.7311	NEAP 7B	0.00335373	0.0340213	0.037375	8.9732	0	2.00805	1.65836	87.3604	8.9732	91.0268
NEAP 16B	0.0147991	0.0554527	0.0702518	21.0658	0	2.05987	26.5783	50.296	21.0658	78.9342	NEAP 16B	0.0171107	0.0857899	0.102901	16.6284	0	1.97452	30.9693	50.4278	16.6284	83.3716
RAPID38-27B	6.31629e-05	0.00214338	0.00220654	2.86253	0	0	0	97.1375	2.86253	97.1375	RAPID38-27B	7.62309e-05	0.00286314	0.00293937	2.59344	0	0	0	97.4066	2.59344	97.4066
NEAP 20B	0.0654003	0.121197	0.186598	30.8	4.24878	10.4287	54.5225	0	35.0488	64.9512	NEAP 20B	0.0711374	0.223081	0.294219	20.5433	3.63516	8.722	67.0996	0	24.1784	75.8216
GeoB15629-1	0.0255927	0.0405337	0.0661264	38.7027	0	19.8602	28.3384	13.0986	38.7027	61.2973	GeoB15629-1	0.0271342	0.063399	0.0905332	29.9716	0	18.7285	35.4084	15.8915	29.9716	70.0284
SHAK09 8M	0.0166971	0.00882744	0.0255246	46.127	19.2889	15.2326	3.0269	16.3245	65.4159	34.5841	SHAK09 8M	0.0160673	0.0125113	0.0285786	41.0697	15.1517	17.5885	4.46897	21.721	56.2214	43.7786
SHAK06 5M	0.0300083	0.0124792	0.0424875	45.5637	25.0649	11.9229	0	17.4485	70.6286	29.3714	SHAK06 5M	0.0329361	0.0170641	0.0500002	38.7105	27.1614	12.235	0	21.8931	65.8719	34.1281
SHAK12 10B	0.0331477	0.00611442	0.0392622	54.0546	30.3721	0	7.46405	8.10927	84.4267	15.5733	SHAK12 10B	0.0322213	0.00973454	0.0419558	50.4271	26.371	0	11.718	11.4839	76.7981	23.2019
GeoB6007-1	0.0109423	0.00558909	0.0165314	37.9803	28.2108	5.00017	0	28.8087	66.1911	33.8089	GeoB6007-1	0.0107177	0.00970879	0.0204265	30.1742	22.2955	5.41065	0	42.1197	52.4697	47.5303
M24/1_8-1	0.027682	0.00848611	0.0361681	49.8955	26.6415	12.2389	11.224	0	76.537	23.463	M24/1_8-1	0.0276534	0.0124984	0.0401518	49.2922	19.5799	13.8678	17.2601	0	68.8721	31.1279
GeoB5538-2	0.0492967	0.00306718	0.0523639	61.4195	32.7231	5.85743	0	0	94.1426	5.85743	GeoB5538-2	0.0511322	0.00452857	0.0556607	65.4554	26.4085	8.13602	0	0	91.864	8.13602
M35/1_10-2	0.0170384	0.00504335	0.0220817	53.4185	23.7421	14.4417	8.39777	0	77.1605	22.8395	M35/1_10-2	0.0204303	0.00707605	0.0275064	53.6435	20.6313	15.2798	10.4454	0	74.2749	25.7251
GeoB9501-4	0.00600612	0.000431624	0.00643774	59.1764	34.119	6.70458	0	0	93.2954	6.70458	GeoB9501-4	0.00609631	0.000589156	0.00668546	60.226	30.9615	8.8125	0	0	91.1875	8.8125
GeoB7011-2	0.014657	0.00146669	0.0161237	55.1929	35.7105	9.09651	0	0	90.9035	9.09651	GeoB7011-2	0.0229115	0.0020253	0.0249368	40.2354	51.6429	8.12172	0	0	91.8783	8.12172
GeoB5002-1	0.00701276	0.00583706	0.0128498	48.969	5.6058	24.8499	20.5753	0	54.5748	45.4252	GeoB5002-1	0.00691672	0.00788118	0.0147979	40.5623	6.1789	25.9354	27.3234	0	46.7412	53.2588
GeoB2130-1	0.00507704	0	0.00507704	87.2886	12.7114	0	0	0	100	0	GeoB2130-1	0.00512749	0	0.00512749	87.9386	12.0614	0	0	0	100	0
GeoB2109-3	0.0368791	0.00826834	0.0451475	70.9839	10.702	16.1181	2.19599	0	81.6859	18.3141	GeoB2109-3	0.0368164	0.0116894	0.0485058	58.4378	17.4632	20.7617	3.3373	0	75.901	24.099
*1	Young and Ziveri (2000)

## Sheet: Growth rate
		Size based μ *1				Environmental parameter based *3
Sample	Cell rad small Gephy. (μm)*2	Cell rad large Gephy. (μm)*2	μ small Gephy. (div. day-1)	μ large Gephy. (div. day-1)	Sample	[PO4] (div. day-1)	SST (div. day-1)	CO2 (div. day-1)	Total (div. day-1)
NEAP 1B	1.6616	-	1.06069	-	NEAP 1B	0.848214	0.786752	0.893919	0.667334
RAPID13-9B	1.55705	-	1.153	-	RAPID13-9B	0.845455	0.851796	0.919193	0.720155
NEAP 7B	1.62725	-	1.08953	-	NEAP 7B	0.849558	0.816972	0.904967	0.694065
NEAP 16B	1.59641	-	1.11663	-	NEAP 16B	0.853448	0.731564	0.908403	0.624352
RAPID38-27B	1.63892	-	1.07958	-	RAPID38-27B	0.849558	0.160486	0.912998	0.136342
NEAP 20B	1.7139	2.73088	1.01932	0.560446	NEAP 20B	0.638298	1.24785	0.893427	0.796502
GeoB15629-1	1.58289	2.52012	1.12889	0.621329	GeoB15629-1	0.552632	1.26048	0.892435	0.696583
SHAK09 8M	1.64956	2.30513	1.07065	0.696698	SHAK09 8M	0.666667	1.43781	0.877466	0.958538
SHAK06 5M	1.72475	3.05127	1.01109	0.486042	SHAK06 5M	0.484848	1.39767	0.897022	0.677656
SHAK12 10B	1.64956	2.3854	1.07065	0.666741	SHAK12 10B	0.484848	1.39767	0.883512	0.677656
GeoB6007-1	1.64517	2.44227	1.07431	0.646874	GeoB6007-1	0.734375	1.42432	0.899911	1.04598
M24/1_8-1	1.66248	2.41033	1.05997	0.657899	M24/1_8-1	0.451613	1.59768	0.881468	0.721533
GeoB5538-2	1.68867	2.48305	1.03891	0.633265	GeoB5538-2	0.291667	1.61222	0.875949	0.470232
M35/1_10-2	1.7461	2.35621	0.995243	0.677365	M35/1_10-2	0.34763	2.06675	0.84278	0.718465
GeoB9501-4	1.78175	2.39045	0.969745	0.664935	GeoB9501-4	0.15	1.83343	0.88	0.275014
GeoB7011-2	1.67175	3.43075	1.05243	0.418125	GeoB7011-2	0.690909	2.07066	0.869822	1.43063
GeoB5002-1	1.66545	2.75534	1.05755	0.554066	GeoB5002-1	0.190476	1.97367	0.876301	0.375937
GeoB2130-1	1.5369	2.1812	1.17245	0.74793	GeoB2130-1	0.346154	1.96583	0.867398	0.680481
GeoB2109-3	1.66677	3.22049	1.05647	0.453496	GeoB2109-3	0.552632	1.84041	0.866503	1.01707
*1	Zhang et al. (2020)
*2	Henderiks and Pagani (2007)
*3	Krumhardt at al. (2017)
